# Supplementary material for: CARE‐ing for concussions: Development of the Calgary Adapted aRm Ergometer (CARE) exertion test: A physiological alternative to the Calgary Concussion Cycle Test
Source: Exp Physiol. 2026 Mar 19:10.1113/EP093263. Online ahead of print. doi: 10.1113/EP093263 (PMC13394999; doi:10.1113/EP093263)
Supplement: Supplementary file 1 — Supporting Information [file EPH-9999-0-s001.xlsx]

## Sheet: Sheet1
id	condition	time	sex	rpe	hr	mcav	map	petco2	vo2	relative_vo2	minute_ventilation
S01	Bike	0	F	6	82	55.6786		37.0099	0.76412	9.09667	8.0136
S01	Bike	1	F	6	97	58.1994		41.0348	0.9417	11.2107	23.0357
S01	Bike	2	F	6	100	59.8492		37.9916	1.0635	12.6607	27.3217
S01	Bike	3	F	6	104	59.9132		39.2939	1.1149	13.2726	26.6792
S01	Bike	4	F	6	113	59.4944		39.3275	1.1449	13.6298	30.8701
S01	Bike	5	F	7	113	62.8465		40.3484	1.2486	14.8643	31.6016
S01	Bike	6	F	7	113	62.1432		42.1925	1.2385	14.744	28.5247
S01	Bike	7	F	8	122	64.3639		41.1247	1.3376	15.9238	33.931
S01	Bike	8	F	9	125	65.6353		40.621	1.4314	17.0405	36.4271
S01	Bike	9	F	9	132	62.6114		39.9508	1.4787	17.6036	39.7191
S01	Bike	10	F	10	138	64.4801		39.581	1.4909	17.7488	39.3332
S01	Bike	11	F	11	146	64.9174		38.4986	1.5861	18.8821	43.8783
S01	Bike	12	F	12	151	64.0954		38.7647	1.8011	21.4417	48.1098
S01	Bike	13	F	13	156	65.9773		38.1127	1.9483	23.194	50.3751
S01	Bike	14	F	14	161	71.2933		38.2045	1.9388	23.081	53.6443
S01	Bike	15	F	15	162	72.7432		38.4068	2.2064	26.2667	57.2801
S01	Bike	16	F	16	167	64.8114		35.7893	2.1114	25.1357	61.7383
S01	Bike	17	F	17	171	64.9073		34.1677	2.2962	27.3357	66.7769
S01	Bike	18	F	18	178	64.0757		31.8864	2.3973	28.5393	75.4514
S01	Bike	19	F	19	181	65.2048		30.9983	2.3973	28.5393	75.4514
S01	Arm	0	F	6	77	63.5358	73.5166	33.2465	0.7045	8.3869	28.5474
S01	Arm	1	F	7	100	53.0628	71.6283	30.949	0.6252	7.44286	30.3746
S01	Arm	2	F	7	104	68.4309	75.6615	39.9668	0.6125	7.29167	20.37
S01	Arm	3	F	7	100	68.6589	74.7411	37.8719	0.8565	10.1964	28.4774
S01	Arm	4	F	7	105	72.4799	76.4186	40.1033	0.8952	10.6571	25.8255
S01	Arm	5	F	8	112	72.1035	76.2699	39.3019	0.9352	11.1333	28.2245
S01	Arm	6	F	8	118	72.0402	78.9156	39.2306	1.0441	12.4298	31.597
S01	Arm	7	F	9	125	75.2592	83.5279	43.7099	1.0308	12.2714	29.7576
S01	Arm	8	F	10	133	77.4144	84.3564	39.6608	1.1408	13.581	35.0078
S01	Arm	9	F	12	148	73.3573	85.1916	39.9079	1.2305	14.6488	36.9924
S01	Arm	10	F	13	155	72.1755	90.5217	37.2531	1.2662	15.0738	39.7261
S01	Arm	11	F	15	164	73.1849	95.3953	37.5359	1.2739	15.1655	40.459
S01	Arm	12	F	16	169	75.7246	96.6732	36.3127	1.56	18.5714	48.1956
S01	Arm	13	F	17	176	74.4326	101.637	34.6832	1.6902	20.1214	54.8873
S01	Arm	14	F	18	180	73.409	109.353	34.454	1.7635	20.994	58.1592
S01	Arm	15	F	19	181	72.4952	107.556	32.4049	1.7385	20.6964	59.2586
S01	Arm	16	F	19	186	67.7403	107.297	30.3104	1.7635	20.994	64.8868
S02	Bike	0	M	6	79	74.5266	81.8397	39.9969	0.2571	3.33896	19.1235
S02	Bike	1	M	6	85	76.2684	91.6578	38.4382	0.7626	9.9039	19.4946
S02	Bike	2	M	6	89	73.494	92.6449	37.745	0.8553	11.1078	22.0023
S02	Bike	3	M	6	95	77.0081	97.5382	39.0058	0.9457	12.2818	23.4555
S02	Bike	4	M	7	97	74.7667	95.6307	39.0221	0.9359	12.1545	23.0798
S02	Bike	5	M	7	101	76.8077	97.9652	40.2942	1.004	13.039	23.5799
S02	Bike	6	M	8	100	74.3087	99.6346	40.3418	1.2382	16.0805	28.6947
S02	Bike	7	M	8	107	77.4533	103.298	40.6459	1.2012	15.6	28.5046
S02	Bike	8	M	9	108	77.8655	102.922	41.763	1.4193	18.4325	31.435
S02	Bike	9	M	9	112	77.2248	99.5006	41.5697	1.3955	18.1234	31.5365
S02	Bike	10	M	10	118	76.2603	98.644	41.635	1.4406	18.7091	34.6006
S02	Bike	11	M	11	121	79.1179	99.7869	41.6024	1.7799	23.1156	38.99
S02	Bike	12	M	11	121	79.4435	106.828	42.5081	1.7112	22.2234	38.4564
S02	Bike	13	M	12	126	81.5804	106.799	41.9838	1.8478	23.9974	42.3046
S02	Bike	14	M	13	134	82.3864	111.108	43.0631	1.9968	25.9325	44.8639
S02	Bike	15	M	13	142	83.7092	110.827	42.2628	2.1952	28.5091	51.5253
S02	Bike	16	M	13	146	84.9733	116.295	42.5797	2.3605	30.6558	52.958
S02	Bike	17	M	14	152	82.4892	114.53	41.8522	2.3787	30.8922	55.186
S02	Bike	18	M	14	161	85.9214	118.66	42.1425	2.4114	31.3169	57.224
S02	Bike	19	M	15	163	85.9714	125.528	42.3722	2.8266	36.7091	64.1916
S02	Bike	20	M	16	166	81.0883	122.325	40.9686	2.8497	37.0091	69.4417
S02	Bike	21	M	17	175	77.1763	121.487	37.9009	3.1315	40.6688	82.8632
S02	Bike	22	M	18	181	74.4993	126.217	36.0562	3.4064	44.239	93.8182
S02	Bike	23	M	18	184	71.3637	123.007	32.2348	3.6377	47.2429	109.331
S02	Bike	24	M	19	187	71.7793	124.933	28.85	3.8921	50.5468	118.527
S02	Bike	25	M	20	192	71.8017	122.748	25.2635	4.0101	52.0792	134.686
S02	Bike	26	M	20	194	71.8241	125.514	19.8118	4.0101	52.0792	148.129
S02	Arm	0	M	6	77	75.2627		38.0543	0.21152	2.74701	17.8489
S02	Arm	1	M	6	97	86.3792		36.5713	0.627402	8.14807	18.1952
S02	Arm	2	M	7	103	84.5607		35.9118	0.703667	9.13853	20.5358
S02	Arm	3	M	7	101	80.9492		37.1114	0.778041	10.1044	21.8921
S02	Arm	4	M	7	105	85.623		37.1269	0.769978	9.99971	21.5415
S02	Arm	5	M	8	103	78.3379		38.3372	0.826005	10.7273	22.0082
S02	Arm	6	M	8	110	81.3256		38.3825	1.01868	13.2297	26.7821
S02	Arm	7	M	9	113	83.2222		38.6718	0.988244	12.8343	26.6047
S02	Arm	8	M	9	116	86.9486		39.7347	1.16768	15.1646	29.3397
S02	Arm	9	M	10	120	85.1002		39.5508	1.1481	14.9104	29.4345
S02	Arm	10	M	10	119	83.4382		39.6129	1.1852	15.3922	32.2944
S02	Arm	11	M	11	125	90.4193		40.772	1.4703	19.0948	33.4891
S02	Arm	12	M	12	135	84.5727		40.4213	1.5296	19.8649	37.9478
S02	Arm	13	M	13	142	86.9854		39.8329	1.5431	20.0403	43.7267
S02	Arm	14	M	14	142	87.1679		39.4723	1.5692	20.3792	43.5419
S02	Arm	15	M	15	149	84.2223		39.2831	1.7734	23.0312	49.0597
S02	Arm	16	M	15	154	88.7837		39.4597	1.9131	24.8455	47.0482
S02	Arm	17	M	16	159	90.1954		39.6251	1.92	24.9351	52.0226
S02	Arm	18	M	17	161	90.1077		38.3053	2.1666	28.1377	57.6717
S02	Arm	19	M	17	165	88.5063		37.4303	2.2412	29.1065	63.7025
S02	Arm	20	M	18	171	82.3828		35.893	2.2941	29.7935	68.7959
S02	Arm	21	M	19	178	76.5315		34.1651	2.4867	32.2948	79.1444
S02	Arm	22	M	19	182	78.6726		32.431	2.7562	35.7948	84.9992
S02	Arm	23	M	20	182	76.7643		31.8889	3.0225	39.2532	90.6638
S02	Arm	24	M	20	187	73.5335		27.9271	2.9227	37.9571	103.873
S02	Arm	25	M	20	188	76.5914		26.0129	3.4047	44.2169	115.824
S02	Arm	26	M	20	190	73.8068		23.1268	3.4047	44.2169	130.778
S03	Bike	0	M	6	80	59.7215	68.6711	37.6823	0.47845	5.83476	9.0586
S03	Bike	1	M	6	82	63.9395	70.9154	39.5356	0.901446	10.9932	65.4099
S03	Bike	2	M	6	80	66.1884	71.1736	40.0618	0.898357	10.9556	67.295
S03	Bike	3	M	6	85	65.1376	73.0444	40.2741	0.96757	11.7996	70.8869
S03	Bike	4	M	6	88	62.7831	71.1697	40.7677	1.05054	12.8115	74.3191
S03	Bike	5	M	6	90	64.8544	72.5997	40.2649	1.0518	12.8269	74.4422
S03	Bike	6	M	6	94	65.3969	71.4128	40.6526	1.18363	14.4345	78.1288
S03	Bike	7	M	6	98	64.887	70.7793	41.5228	1.2294	14.9927	75.8382
S03	Bike	8	M	6	100	66.3903	69.2827	42.2512	1.2746	15.5439	69.1379
S03	Bike	9	M	6	105	64.8332	71.4552	41.0434	1.31869	16.0815	68.134
S03	Bike	10	M	6	110	64.1069	71.212	41.6428	1.47255	17.958	68.5829
S03	Bike	11	M	6	108	67.8135	76.1239	43.6462	1.52576	18.6069	68.387
S03	Bike	12	M	7	115	67.8134	76.288	43.2934	1.51818	18.5144	73.935
S03	Bike	13	M	7	120	68.6634	79.3587	44.99	1.64959	20.1169	76.5296
S03	Bike	14	M	7	120	64.3236	83.1109	42.4616	1.70293	20.7675	84.3539
S03	Bike	15	M	7	129	62.7669	83.119	41.8225	1.86368	22.7278	85.9777
S03	Bike	16	M	8	132	65.6696	87.0621	43.0368	1.93977	23.6558	93.9969
S03	Bike	17	M	8	135	69.0572	88.9322	43.9136	2.03243	24.7857	95.4411
S03	Bike	18	M	9	139	64.855	92.6145	43.1609	2.11049	25.7376	95.8214
S03	Bike	19	M	10	145	66.1684	88.7387	42.9678	2.27657	27.763	98.0604
S03	Bike	20	M	10	145	67.6678	84.0803	44.3498	2.3806	29.0317	95.5078
S03	Bike	21	M	11	149	69.6504	90.2303	43.5383	2.55215	31.1238	105.423
S03	Bike	22	M	11	150	68.4331	92.4971	44.5324	2.52843	30.8345	97.3915
S03	Bike	23	M	12	154	68.8276	90.62	42.4086	2.55089	31.1084	112.616
S03	Bike	24	M	13	159	70.3265	93.9107	43.6414	2.65534	32.3822	119.477
S03	Bike	25	M	14	163	69.0605	94.429	41.3101	3.00084	36.5956	126.112
S03	Bike	26	M	15	168	70.4573	102.121	40.2252	3.33413	40.6601	136.302
S03	Bike	27	M	16	171	66.4263	107.06	39.5341	3.49193	42.5845	138.531
S03	Bike	28	M	16	176	65.3942	107.474	36.4135	3.85512	47.0136	159.963
S03	Bike	29	M	17	180	63.696	112.69	34.2299	4.28583	52.2663	175.441
S03	Bike	30	M	19	185	63.0614	111.163	29.6999	4.28583	52.2663	175.441
S03	Arm	0	M	6	78	57.4095	80.5914	31.1174	0.46781	5.705	22.2925
S03	Arm	1	M	6	81	55.0036		37.062	0.6421	7.83049	22.7473
S03	Arm	2	M	6	84	55.8066		35.6597	0.6399	7.80366	23.5666
S03	Arm	3	M	6	80	62.7704		37.9639	0.6892	8.40488	21.1881
S03	Arm	4	M	6	84	62.3095		37.6292	0.7483	9.12561	23.8569
S03	Arm	5	M	6	82	64.6783		37.7617	0.7492	9.13659	23.4301
S03	Arm	6	M	6	83	66.2602		38.7937	0.8431	10.2817	23.9479
S03	Arm	7	M	7	87	69.3516		40.3051	0.8757	10.6793	25.9549
S03	Arm	8	M	7	84	67.5619		38.8748	0.9079	11.072	27.7527
S03	Arm	9	M	7	93	67.9008		39.2822	0.9393	11.4549	29.4547
S03	Arm	10	M	8	94	66.0458		39.1242	1.0489	12.7915	30.2166
S03	Arm	11	M	8	97	67.6037		39.1292	1.0868	13.2537	31.7354
S03	Arm	12	M	8	97	65.6629		38.5698	1.0814	13.1878	31.6686
S03	Arm	13	M	9	101	64.4863		39.3008	1.0685	13.0305	33.0931
S03	Arm	14	M	9	101	63.1129		39.3288	1.175	14.3293	32.9191
S03	Arm	15	M	11	106	68.6641		38.6816	1.213	14.7927	37.645
S03	Arm	16	M	11	108	67.3552		38.2555	1.3275	16.189	38.5943
S03	Arm	17	M	12	110	68.2715		37.8437	1.3817	16.85	40.8872
S03	Arm	18	M	13	112	69.6036		37.9796	1.4477	17.6549	44.4816
S03	Arm	19	M	14	115	70.2598		37.776	1.5033	18.3329	46.8154
S03	Arm	20	M	14	118	71.4046		37.1989	1.6216	19.7756	49.1738
S03	Arm	21	M	15	124	69.2334		36.9649	1.6957	20.6793	51.2511
S03	Arm	22	M	16	126	70.5077		36.0776	1.8179	22.1695	54.8088
S03	Arm	23	M	17	132	68.4706		35.1204	1.801	21.9634	56.5776
S03	Arm	24	M	17	138	61.0444		33.3758	1.817	22.1585	64.3622
S03	Arm	25	M	18	142	63.6734		32.2916	1.8914	23.0659	65.3384
S03	Arm	26	M	18	146	65.9244		33.8705	2.1375	26.0671	63.7071
S03	Arm	27	M	18	151	68.082		33.8791	2.3749	28.9622	68.6173
S03	Arm	28	M	19	155	66.431		33.348	2.4873	30.3329	75.2445
S03	Arm	29	M	19	159	67.3533		32.4804	2.746	33.4878	80.8052
S03	Arm	30	M	19	160	67.9201		30.2227	3.0528	37.2293	93.2189
S03	Arm	31	M	20	165	64.9819	115.667	26.9174	3.0528	37.2293	105.017
S04	Bike	0	M	6	90	69.7115	81.4179	40.5342	0.6417	8.556	16.9262
S04	Bike	1	M	6	114	74.3524	81.6859	42.2962	0.6844	9.12533	18.7347
S04	Bike	2	M	6	117	77.679	91.2141	43.5493	0.5348	7.13067	16.7334
S04	Bike	3	M	6	113	74.089	82.3337	41.7892	0.7559	10.0787	18.2406
S04	Bike	4	M	6	117	81.6515	82.2125	43.1889	0.7551	10.068	19.5682
S04	Bike	5	M	6	123	78.8934	79.3964	42.0912	0.9426	12.568	22.251
S04	Bike	6	M	7	125	72.3183	80.1754	42.6164	0.9461	12.6147	23.2041
S04	Bike	7	M	8	130	75.8422	84.571	42.4215	0.9489	12.652	25.2042
S04	Bike	8	M	8	135	81.2825	83.1323	42.1206	1.2724	16.9653	28.2534
S04	Bike	9	M	9	139	79.5686	88.4196	43.4706	1.3493	17.9907	29.3796
S04	Bike	10	M	11	148	86.9398	95.5308	42.668	1.3785	18.38	32.2105
S04	Bike	11	M	12	155	88.1818	90.9891	42.8482	1.467	19.56	37.1566
S04	Bike	12	M	12	162	87.3852	93.3563	43.0429	1.5962	21.2827	38.3067
S04	Bike	13	M	13	166	88.6728	94.956	43.6844	1.3577	18.1027	36.9085
S04	Bike	14	M	14	172	75.2612	106.853	41.6639	1.8096	24.128	44.5044
S04	Bike	15	M	14	174	90.7063	104.132	41.5373	1.8644	24.8587	47.5022
S04	Bike	16	M	15	178	90.3174	98.9873	41.2304	2.1738	28.984	50.0541
S04	Bike	17	M	15	180	86.4731	109.344	40.3576	2.0601	27.468	54.6913
S04	Bike	18	M	16	185	89.8596	104.741	40.0247	2.3982	31.976	63.0507
S04	Bike	19	M	17	186	79.1617	113.308	38.7694	2.3897	31.8627	64.8233
S04	Bike	20	M	17	188	88.0753	104.432	39.8221	2.6475	35.3	66.0689
S04	Bike	21	M	18	196	84.9892	111.31	37.855	2.6233	34.9773	74.2986
S04	Bike	22	M	19	194	83.7609	118.812	38.4085	2.9457	39.276	77.637
S04	Bike	23	M	20	198	83.1274	113.531	34.6208	3.1324	41.7653	89.1362
S04	Bike	24	M	20	200	68.7549	116.324	33.2128	3.1324	41.7653	89.1362
S04	Arm	0	M	6	85	63.8829	88.5102	33.9941	0.4518	6.024	13.841
S04	Arm	1	M	6	92	58.7896	91.0603	35.9793	0.9606	12.808	23.5025
S04	Arm	2	M	6	93	49.0686	83.181	30.8082	0.7299	9.732	29.7264
S04	Arm	3	M	6	95	57.8421	80.0252	33.1179	0.9108	12.144	32.4549
S04	Arm	4	M	6	98	60.9914	85.9618	37.8725	1.2867	17.156	27.5965
S04	Arm	5	M	7	102	49.9125	85.014	31.1673	0.7063	9.41733	27.4125
S04	Arm	6	M	8	104	66.9284	85.0317	38.3627	1.0161	13.548	24.5707
S04	Arm	7	M	9	102	71.6897	80.8914	40.0292	1.2108	16.144	21.051
S04	Arm	8	M	10	107	63.1581	79.487	39.1799	1.0246	13.6613	25.2979
S04	Arm	9	M	12	115	69.4288	77.3519	41.9058	1.1785	15.7133	26.9638
S04	Arm	10	M	13	117	64.1649	93.1476	37.6078	1.1265	15.02	30.5643
S04	Arm	11	M	14	127	70.2619	95.2543	40.287	1.411	18.8133	34.9319
S04	Arm	12	M	15	131	68.6392	100.738	39.2431	1.599	21.32	38.6606
S04	Arm	13	M	17	135	70.9547	97.5477	39.4927	1.7241	22.988	40.0724
S04	Arm	14	M	17	141	65.3875	92.8606	38.3746	1.7197	22.9293	40.6957
S04	Arm	15	M	19	150	71.6697	100.451	38.2513	1.8039	24.052	48.2056
S04	Arm	16	M	19	156	68.8942	106.143	37.4051	2.1261	28.348	52.751
S04	Arm	17	M	19	164	72.0111	108.356	37.8324	2.1514	28.6853	54.1115
S04	Arm	18	M	20	166	63.4237	113.726	35.3761	2.1141	28.188	56.4929
S04	Arm	19	M	20	171	64.0065	110.118	34.8463	2.1486	28.648	57.0399
S04	Arm	20	M	20	176	59.6351	106.826	32.2375	2.2565	30.0867	68.4394
S04	Arm	21	M	20	179	60.2903	109.031	31.8788	2.4858	33.144	71.3504
S04	Arm	22	M	20	182	55.3344	111.193	32.1356	2.7034	36.0453	80.0153
S04	Arm	23	M	20	185	55.2175	107.331	29.8185	2.5426	33.9013	81.787
S04	Arm	24	M	20	189	55.7723	110.362	28.0681	2.7034	36.0453	81.787
S05	Bike	0	F	6	107	53.9779	99.9552	36.3257	0.4884	7.07826	14.4942
S05	Bike	1	F	6	125	52.6577	97.722	37.2683	0.5889	8.53478	17.2623
S05	Bike	2	F	6	127	57.4139	95.9131	37.9723	0.6608	9.57681	16.1718
S05	Bike	3	F	7	126	53.3829	94.7487	37.7692	0.7679	11.129	19.0222
S05	Bike	4	F	7	130	50.6974	91.514	36.995	0.7904	11.4551	21.6971
S05	Bike	5	F	7	129	51.5765	93.1376	36.6928	0.8784	12.7304	22.9405
S05	Bike	6	F	9	135	56.8171	95.8748	39.3294	0.9041	13.1029	21.8667
S05	Bike	7	F	9	139	57.9722	95.4937	40.2333	1.0218	14.8087	25.1361
S05	Bike	8	F	10	143	56.3334	93.5217	40.5274	1.0413	15.0913	25.9767
S05	Bike	9	F	10	147	61.5385	100.434	42.5441	1.1656	16.8928	25.9298
S05	Bike	10	F	11	152	59.3818	98.6741	41.5703	1.2007	17.4014	29.5922
S05	Bike	11	F	12	161	62.2872	102.176	43.2457	1.3132	19.0319	29.0351
S05	Bike	12	F	12	166	58.685	99.2299	41.4959	1.3178	19.0986	32.8242
S05	Bike	13	F	13	168	68.6618	99.1318	43.9016	1.4144	20.4986	34.3112
S05	Bike	14	F	14	172	73.449	97.8424	43.8279	1.7086	24.7623	39.1777
S05	Bike	15	F	14	178	73.6146	95.4516	44.0249	1.7713	25.671	42.987
S05	Bike	16	F	15	182	72.5035	100.738	43.9094	1.8254	26.4551	44.7017
S05	Bike	17	F	16	186	72.2133	104.9	43.8086	1.8665	27.0507	46.0805
S05	Bike	18	F	17	190	73.5205	105.859	43.8425	1.9529	28.3029	47.3357
S05	Bike	19	F	17	193	70.6351	108.569	43.64	2.149	31.1449	53.5247
S05	Bike	20	F	18	200	59.6389	110.725	37.0816	2.2915	33.2101	68.8623
S05	Bike	21	F	19	205	52.1413	111.237	32.8218	2.2915	33.2101	75.8547
S05	Bike	22	F	20	209	49.8293	120.433	28.6968	2.2915	33.2101	75.8547
S05	Arm	0	F	6	105	49.983	81.7031	35.3526	0.3851	5.58116	13.5627
S05	Arm	1	F	6	120	59.853	86.6537	35.3241	0.4589	6.65072	15.1349
S05	Arm	2	F	6	125	59.0718	87.5082	34.8829	0.4568	6.62029	14.7466
S05	Arm	3	F	6	130	55.2955	84.7727	35.9844	0.4262	6.17681	14.2814
S05	Arm	4	F	7	124	57.6332	89.6899	35.5358	0.4191	6.07391	14.1102
S05	Arm	5	F	7	134	55.2068	88.8304	35.317	0.5239	7.59275	14.7575
S05	Arm	6	F	8	138	56.8169	86.8153	35.2122	0.5013	7.26522	17.16
S05	Arm	7	F	9	142	53.7457	83.3486	34.6399	0.6102	8.84348	20.0808
S05	Arm	8	F	10	150	51.2147	90.4291	34.0435	0.5795	8.39855	20.1643
S05	Arm	9	F	11	150	56.5795	91.8914	35.9787	0.6254	9.06377	19.3031
S05	Arm	10	F	11	157	50.989	91.5998	33.2686	0.7189	10.4188	22.4486
S05	Arm	11	F	12	163	59.3199	92.5608	34.9615	0.711	10.3043	21.9736
S05	Arm	12	F	12	165	53.5909	95.3323	33.713	0.7869	11.4043	25.0054
S05	Arm	13	F	13	168	52.328	94.4839	32.5723	0.8093	11.729	25.9227
S05	Arm	14	F	14	172	51.8405	94.6011	32.0973	0.8505	12.3261	26.6708
S05	Arm	15	F	14	177	52.6435	99.1914	32.8116	0.9049	13.1145	28.921
S05	Arm	16	F	15	183	54.3621	101.896	30.547	0.8992	13.0319	31.8725
S05	Arm	17	F	16	184	54.3078	105.525	30.974	1.1195	16.2246	34.6469
S05	Arm	18	F	17	188	50.6062	108.775	29.2122	0.9563	13.8594	38.6275
S05	Arm	19	F	18	189	49.6583	108.412	29.0377	1.1657	16.8942	41.7517
S05	Arm	20	F	19	193	53.3103	114.624	27.5902	1.1558	16.7507	44.1211
S05	Arm	21	F	19	195	51.6145	115.107	27.1783	1.2908	18.7072	51.6573
S05	Arm	22	F	20	197	50.8478	119.525	24.5138	1.3952	20.2203	59.4478
S05	Arm	23	F	20	202	46.5562	114.258	22.9504	1.3952	20.2203	59.4478
S06	Bike	0	M	6	68	58.8127	104.355	40.0147	0.8988	11.984	23.7546
S06	Bike	1	M	8	92	66.5785	102.155	40.5924	0.8336	11.1147	22.8116
S06	Bike	2	M	8	90	69.6514	100.361	41.1937	0.8028	10.704	22.1828
S06	Bike	3	M	8	86	62.3004	101.38	40.8417	0.8958	11.944	26.0319
S06	Bike	4	M	8	86	61.7871	93.9814	39.4724	0.9983	13.3107	24.7172
S06	Bike	5	M	8	93	69.9597	102.639	41.5935	1.0439	13.9187	24.9346
S06	Bike	6	M	8	100	70.985	105.526	43.0113	1.2172	16.2293	27.8759
S06	Bike	7	M	8	102	67.5012	110.484	41.5502	1.2094	16.1253	29.9453
S06	Bike	8	M	9	105	70.4601	115.515	42.6737	1.174	15.6533	29.77
S06	Bike	9	M	9	110	69.4324	112.579	42.5276	1.2625	16.8333	31.511
S06	Bike	10	M	9	120	80.3664	118.011	45.6904	1.607	21.4267	32.5065
S06	Bike	11	M	11	126	74.3115	112.812	43.5621	1.4373	19.164	33.3661
S06	Bike	12	M	11	131	75.2556	124.343	43.1746	1.5772	21.0293	39.0011
S06	Bike	13	M	12	138	76.6871	125.575	43.6965	1.651	22.0133	38.9354
S06	Bike	14	M	13	142	77.723	128.339	43.7601	1.7494	23.3253	41.1322
S06	Bike	15	M	12	152	76.6787	126.423	42.5148	1.8211	24.2813	43.3854
S06	Bike	16	M	13	155	77.3713	129.956	42.5479	2.0685	27.58	49.1709
S06	Bike	17	M	13	156	79.1098	129.377	42.5939	2.1622	28.8293	47.2634
S06	Bike	18	M	15	165	74.3095	124.691	41.4722	2.0401	27.2013	54.0734
S06	Bike	19	M	16	167	76.4231	124.023	42.0843	2.1228	28.304	55.2266
S06	Bike	20	M	17	172	76.6132	128.027	41.4236	2.2172	29.5627	60.0249
S06	Bike	21	M	17	174	78.6835	129.998	40.4073	2.5185	33.58	61.7321
S06	Bike	22	M	18	179	76.2504	132.332	38.5512	2.7417	36.556	68.5109
S06	Bike	23	M	18	181	73.3364	128.361	39.574	2.7571	36.7613	71.5608
S06	Bike	24	M	19	183	75.9287	131.322	37.6794	2.7798	37.064	75.7233
S06	Bike	25	M	20	185	83.0958	131.462	37.9587	3.2385	43.18	79.9384
S06	Bike	26	M	20	188	72.9401	132.441	36.0662	3.2385	43.18	81.7772
S06	Arm	0	M	6	63	52.411	84.3958	39.1236	0.3877	5.16933	15.3625
S06	Arm	1	M	6	79	54.2912	75.1657	40.1885	0.4862	6.48267	16.0623
S06	Arm	2	M	7	74	49.6665	77.4725	38.4079	0.5098	6.79733	16.9442
S06	Arm	3	M	7	84	55.9821	75.6716	40.7762	0.5544	7.392	15.5546
S06	Arm	4	M	7	80	55.8073	78.4255	39.593	0.5988	7.984	17.4935
S06	Arm	5	M	7	83	57.4358	81.0401	39.4817	0.6643	8.85733	21.1789
S06	Arm	6	M	8	82	52.1591	84.4063	39.106	0.7087	9.44933	21.0545
S06	Arm	7	M	9	84	56.5386	81.6035	40.1012	0.7679	10.2387	22.5097
S06	Arm	8	M	10	91	59.5201	87.7857	40.4552	0.9373	12.4973	24.1672
S06	Arm	9	M	10	88	58.1742	87.5794	40.7029	0.8496	11.328	23.7193
S06	Arm	10	M	10	91	55.9407	87.3455	40.2502	0.9548	12.7307	27.1961
S06	Arm	11	M	11	94	58.639	92.8274	40.3361	1.0399	13.8653	28.6439
S06	Arm	12	M	11	103	56.8171	96.6961	40.1666	1.0574	14.0987	30.4448
S06	Arm	13	M	12	105	58.0189	96.2044	39.8693	0.988	13.1733	29.5787
S06	Arm	14	M	13	110	64.0467	101.4	40.7451	1.311	17.48	33.0316
S06	Arm	15	M	14	124	62.5101	98.5773	39.595	1.2821	17.0947	38.0511
S06	Arm	16	M	15	132	58.7304	101.147	38.5345	1.4161	18.8813	42.7009
S06	Arm	17	M	16	141	64.4186	100.291	38.9785	1.5079	20.1053	46.169
S06	Arm	18	M	17	150	65.3775	104.561	38.6188	1.5105	20.14	44.9726
S06	Arm	19	M	18	158	69.7833	104.976	37.7134	1.4342	19.1227	47.877
S06	Arm	20	M	19	159	63.4014	103.463	38.3548	1.6964	22.6187	48.1999
S06	Arm	21	M	20	166	59.4149	106.887	36.1013	1.7567	23.4227	53.6
S06	Arm	22	M	20	167	60.9947	101.983	37.2455	1.8878	25.1707	57.8619
S06	Arm	23	M	20	169	59.9343	101.031	35.0812	2.0486	27.3147	58.6896
S06	Arm	24	M	20	173	55.0341	107.357	34.3825	2.118	28.24	66.2481
S06	Arm	25	M	20	174	60.6111	104.69	33.3559	2.118	28.24	66.2481
S07	Bike	0	F	6	100	68.8053	83.9262	34.92	0.3491	5.81833	17.5104
S07	Bike	1	F	7	100	77.1876	78.4391	35.4976	0.6937	11.5617	19.6492
S07	Bike	2	F	7	95	74.2849	79.7576	35.3764	0.6475	10.7917	18.3434
S07	Bike	3	F	7	98	73.7867	82.9271	34.6412	0.7129	11.8817	21.3486
S07	Bike	4	F	7	105	75.6198	84.3521	35.5048	0.7453	12.4217	20.9279
S07	Bike	5	F	7	111	75.8815	81.8243	35.7819	0.8492	14.1533	22.5996
S07	Bike	6	F	7	110	74.3561	77.6624	35.2207	0.9289	15.4817	24.0292
S07	Bike	7	F	7	113	75.9684	81.2644	35.7216	0.9517	15.8617	23.5908
S07	Bike	8	F	8	114	76.6898	84.375	36.5804	1.0352	17.2533	24.5421
S07	Bike	9	F	8	117	76.2125	85.2474	36.5966	1.0353	17.255	28.1048
S07	Bike	10	F	8	127	80.039	86.1198	37.1981	1.292	21.5333	28.059
S07	Bike	11	F	8	128	77.7455	94.2031	36.2061	1.1348	18.9133	30.6504
S07	Bike	12	F	9	130	81.3057	89.7572	39.5036	1.3794	22.99	32.533
S07	Bike	13	F	9	136	80.1366	93.2972	37.5295	1.3594	22.6567	31.0675
S07	Bike	14	F	10	138	79.4189	95.1987	38.8177	1.4296	23.8267	31.1428
S07	Bike	15	F	11	142	79.518	93.8031	37.9279	1.4287	23.8117	37.0463
S07	Bike	16	F	12	148	84.6179	96.7472	37.5989	1.5681	26.135	40.6161
S07	Bike	17	F	12	150	86.1385	96.3654	38.5613	1.5812	26.3533	41.0394
S07	Bike	18	F	13	152	88.4467	90.8496	39.1778	1.6663	27.7717	40.2946
S07	Bike	19	F	13	156	84.3982	85.3654	38.657	1.7161	28.6017	42.9677
S07	Bike	20	F	14	163	90.6964	89.8132	39.3706	1.7247	28.745	44.3232
S07	Bike	21	F	15	163	90.0278	89.785	40.0385	1.9025	31.7083	46.0307
S07	Bike	22	F	15	167	90.2798	89.9394	39.2544	1.8584	30.9733	50.3
S07	Bike	23	F	15	170	91.2649	90.5535	39.4328	2.0757	34.595	51.8419
S07	Bike	24	F	15	172	89.154	93.2589	38.7756	2.1034	35.0567	54.6479
S07	Bike	25	F	16	175	90.5614	94.3202	38.9053	2.2053	36.755	56.2871
S07	Bike	26	F	16	178	91.4016	91.8437	37.9538	2.1373	35.6217	60.0758
S07	Bike	27	F	16	179	96.6721	90.6761	39.0145	2.3539	39.2317	60.0334
S07	Bike	28	F	17	183	95.8709	94.6777	37.7332	2.43	40.5	67.049
S07	Bike	29	F	18	185	97.4056	95.2744	37.2104	2.4137	40.2283	69.1863
S07	Bike	30	F	18	187	92.5804	100.4	35.2293	2.4543	40.905	70.6258
S07	Bike	31	F	19	189	95.9524	102.126	34.6544	2.374	39.5667	75.6315
S07	Bike	32	F	20	190	95.769	106.074	33.0155	2.4543	40.905	75.6315
S07	Arm	0	F	6	76	57.1838		32.0396	0.3541	5.90167	13.8534
S07	Arm	1	F	7	101	69.9127		32.275	0.401779	6.69631	18.1941
S07	Arm	2	F	7	97	70.6885		32.1822	0.449457	7.49095	17.2542
S07	Arm	3	F	7	102	66.6049		31.3704	0.544814	9.08024	19.4126
S07	Arm	4	F	8	102	68.7899		30.9192	0.640172	10.6695	20.0233
S07	Arm	5	F	8	114	66.186		30.4316	0.735529	12.2588	21.5039
S07	Arm	6	F	8	112	62.9202		31.112	0.783207	13.0535	23.8059
S07	Arm	7	F	9	118	65.6537		30.578	0.830886	13.8481	24.7659
S07	Arm	8	F	9	122	68.9088		31.6386	0.926243	15.4374	27.9249
S07	Arm	9	F	10	126	68.3693		32.2609	1.0216	17.0267	27.9055
S07	Arm	10	F	10	130	69.3563		32.4924	1.11696	18.616	30.6148
S07	Arm	11	F	11	130	63.2917		32.1959	1.12629	18.7715	30.1541
S07	Arm	12	F	11	130	63.3811		31.6994	1.18691	19.7818	33.1332
S07	Arm	13	F	12	138	63.0141		31.6371	1.22238	20.373	35.7731
S07	Arm	14	F	13	143	72.035		32.5438	1.2285	20.4751	36.746
S07	Arm	15	F	13	143	65.1027		31.6043	1.35515	22.5858	36.8082
S07	Arm	16	F	14	148	68.0332		31.5461	1.32374	22.0623	43.5744
S07	Arm	17	F	14	154	62.8978		29.5597	1.411	23.5166	45.5813
S07	Arm	18	F	15	157	68.9976		31.5607	1.49825	24.9709	43.8048
S07	Arm	19	F	15	159	65.0255		30.9869	1.57084	26.1806	50.9042
S07	Arm	20	F	16	164	63.9634		29.4077	1.5224	25.3733	57.1957
S07	Arm	21	F	17	168	62.4898		26.5632	1.67668	27.9447	61.7188
S07	Arm	22	F	17	171	64.669		25.7117	1.73089	28.8482	64.2334
S07	Arm	23	F	18	174	63.2066		24.1905	1.7482	29.1366	68.9162
S07	Arm	24	F	18	177	66.9971		24.1023	1.7482	29.1366	72.4898
S08	Bike	0	M	6	85	59.4123	85.2721	43.668	0.6931	6.86238	19.4539
S08	Bike	1	M	6	92	57.4854	83.4539	43.6228	1.0212	10.1109	20.2385
S08	Bike	2	M	6	96	62.4753	86.6935	43.8189	1.0304	10.202	21.8788
S08	Bike	3	M	7	103	64.9435	89.4936	44.4932	1.1385	11.2723	22.7661
S08	Bike	4	M	7	105	55.4957	89.0849	43.8023	1.2923	12.795	26.9445
S08	Bike	5	M	8	114	60.1005	96.9172	44.1043	1.44	14.2574	32.2136
S08	Bike	6	M	8	121	67.2682	102.181	44.9846	1.4857	14.7099	33.8379
S08	Bike	7	M	9	125	69.3842	101.169	44.4744	1.7438	17.2653	36.7029
S08	Bike	8	M	10	135	70.5441	103.706	47.403	1.9303	19.1119	37.2106
S08	Bike	9	M	11	141	72.6125	108.754	48.6111	2.1698	21.4832	39.2546
S08	Bike	10	M	12	152	72.9398	107.44	46.0803	2.1753	21.5376	43.9933
S08	Bike	11	M	13	157	65.2381	110.212	44.1827	2.5032	24.7842	53.7533
S08	Bike	12	M	14	161	62.6095	113.697	41.8316	2.5575	25.3218	63.761
S08	Bike	13	M	15	165	67.0486	117.294	41.6585	2.8973	28.6861	60.6462
S08	Bike	14	M	16	170	63.0005	115.802	40.0499	3.1023	30.7158	74.1313
S08	Bike	15	M	17	176	58.9546	120.545	36.6059	3.238	32.0594	83.9284
S08	Bike	16	M	17	180	58.6004	123.483	32.1568	3.4823	34.4782	104.934
S08	Bike	17	M	19	185	57.3331	124.166	29.3502	3.4823	34.4782	120.373
S08	Arm	0	M	6	77	64.8726	76.6704	41.3188	0.448	4.43564	16.8873
S08	Arm	1	M	6	99	67.5913	80.4404	42.9068	0.7063	6.99307	16.4964
S08	Arm	2	M	6	104	73.8111	89.6407	42.261	0.7539	7.46436	20.6948
S08	Arm	3	M	6	102	75.8762	89.7106	41.9814	0.9031	8.94158	21.271
S08	Arm	4	M	7	110	74.074	89.452	43.7129	1.0079	9.97921	23.5519
S08	Arm	5	M	7	114	75.3643	90.6464	42.3247	1.0908	10.8	26.2461
S08	Arm	6	M	7	123	77.498	91.2127	41.8678	1.2565	12.4406	32.203
S08	Arm	7	M	8	135	75.9152	98.8868	43.1456	1.3818	13.6812	32.8179
S08	Arm	8	M	9	141	76.1804	105.331	41.1612	1.4368	14.2257	36.2877
S08	Arm	9	M	10	148	71.8525	107.201	41.3887	1.6295	16.1337	40.6621
S08	Arm	10	M	11	152	71.679	108.789	40.124	1.7626	17.4515	46.8141
S08	Arm	11	M	12	162	64.292	111.083	37.4334	1.8775	18.5891	51.4882
S08	Arm	12	M	13	164	61.3822	109.312	37.3709	1.97	19.505	56.8769
S08	Arm	13	M	14	166	61.254	109.959	36.8364	2.0412	20.2099	55.0305
S08	Arm	14	M	15	169	60.1421	112.74	36.4037	2.0404	20.202	56.138
S08	Arm	15	M	16	172	58.4562	114.989	34.843	2.2941	22.7139	64.1142
S08	Arm	16	M	17	174	57.2679	115.669	33.8311	2.3445	23.2129	67.487
S08	Arm	17	M	18	177	59.452	117.512	32.951	2.5698	25.4436	73.7357
S08	Arm	18	M	19	180	55.562	118.808	30.3671	2.5448	25.196	89.0846
S08	Arm	19	M	20	181	56.4123	119.996	27.5714	2.7653	27.3792	98.4412
S08	Arm	20	M	20	185	54.4622	123.448	25.5219	2.7653	27.3792	105.761
S09	Bike	0	M	6	75	62.9374	78.9653	33.5265	0.9196	11.3531	27.1431
S09	Bike	1	M	6	77	65.8933	77.2022	34.4937	0.9039	11.1593	28.6896
S09	Bike	2	M	6	75	64.7901	82.5895	36.6215	0.8591	10.6062	21.9858
S09	Bike	3	M	6	79	71.8231	81.9709	37.397	0.9298	11.479	25.1941
S09	Bike	4	M	6	82	66.0267	86.6922	39.8687	1.2677	15.6506	28.2156
S09	Bike	5	M	7	92	65.1316	85.6938	36.0373	1.3016	16.0691	31.5107
S09	Bike	6	M	7	92	65.7541	92.5379	38.6446	1.4408	17.7877	36.6187
S09	Bike	7	M	7	98	68.4544	86.4352	37.1678	1.7248	21.2938	42.2602
S09	Bike	8	M	8	99	68.9887	89.4311	36.5445	1.7512	21.6198	44.6149
S09	Bike	9	M	8	100	66.3089	85.512	38.513	1.8699	23.0852	39.0671
S09	Bike	10	M	9	105	67.5727	91.1985	38.3262	1.782	22	40.6779
S09	Bike	11	M	10	111	68.299	93.9835	38.1607	1.9766	24.4025	43.9338
S09	Bike	12	M	10	114	68.23	96.7061	37.8598	2.0066	24.7728	46.3569
S09	Bike	13	M	11	119	70.1494	92.3595	38.5032	2.1212	26.1877	49.1644
S09	Bike	14	M	11	122	68.3548	92.2659	37.1044	2.3833	29.4235	61.4768
S09	Bike	15	M	11	128	75.7375	94.9436	37.7224	2.5353	31.3	64.9475
S09	Bike	16	M	12	128	73.6064	96.3864	38.9296	2.513	31.0247	61.3459
S09	Bike	17	M	12	132	70.8375	96.7186	38.6127	2.6647	32.8975	63.088
S09	Bike	18	M	13	136	73.2988	99.2357	37.7966	2.805	34.6296	68.4544
S09	Bike	19	M	14	140	73.9367	99.9966	35.5886	2.9906	36.921	78.3387
S09	Bike	20	M	14	145	74.417	99.8491	37.7937	3.1805	39.2654	77.6265
S09	Bike	21	M	15	148	77.6154	94.9652	36.7354	3.2178	39.7259	83.3537
S09	Bike	22	M	15	152	75.4279	98.1207	35.4914	3.5118	43.3556	91.3832
S09	Bike	23	M	16	158	76.456	94.6469	33.8898	3.8118	47.0593	100.523
S09	Bike	24	M	17	163	73.5849	95.2471	32	3.9218	48.4173	108.075
S09	Bike	25	M	17	169	75.9839	97.0613	29.8465	4.0597	50.1198	118.76
S09	Bike	26	M	19	174	65.7108	99.4717	27.4448	4.2526	52.5012	131.941
S09	Bike	27	M	20	180	65.4124	100.459	25.6176	4.2526	52.5012	135.961
S09	Arm	0	M	6	78	68.0352		33.5436	0.6874	8.48642	24.5444
S09	Arm	1	M	6	90	69.5613		32.3724	0.7941	9.8037	28.3953
S09	Arm	2	M	6	90	71.0875		31.3415	0.6438	7.94815	20.7921
S09	Arm	3	M	6	91	67.0766		31.7846	0.7603	9.38642	28.7267
S09	Arm	4	M	6	95	74.3758		33.1713	0.9087	11.2185	27.9734
S09	Arm	5	M	6	100	69.2774		33.7598	0.8373	10.337	28.5894
S09	Arm	6	M	7	100	78.7755		36.0559	1.0097	12.4654	25.2496
S09	Arm	7	M	7	100	71.4701		35.2574	0.9854	12.1654	29.3605
S09	Arm	8	M	7	116	78.8734		36.5276	1.1332	13.9901	31.718
S09	Arm	9	M	7	111	80.6232		37.7709	1.2101	14.9395	30.7017
S09	Arm	10	M	7	111	80.163		36.8911	1.2622	15.5827	34.3419
S09	Arm	11	M	8	117	80.5402		38.243	1.3181	16.2728	32.8479
S09	Arm	12	M	8	117	78.4492		37.4608	1.3337	16.4654	36.0596
S09	Arm	13	M	8	120	79.3512		37.6353	1.429	17.642	35.363
S09	Arm	14	M	9	123	78.051		37.7086	1.2847	15.8605	37.928
S09	Arm	15	M	9	120	73.007		37.1018	1.547	19.0988	39.247
S09	Arm	16	M	9	125	74.1681		35.5917	1.1059	13.6531	32.4119
S09	Arm	17	M	10	131	76.8775		35.1307	1.666	20.5679	45.6126
S09	Arm	18	M	10	127	74.893		37.2953	1.734	21.4074	46.2215
S09	Arm	19	M	10	132	69.8617		36.2215	1.6745	20.6728	45.7236
S09	Arm	20	M	11	137	69.0327		36.1174	1.7578	21.7012	45.6059
S09	Arm	21	M	12	139	68.0798		36.6693	1.8792	23.2	46.6542
S09	Arm	22	M	13	141	67.4593		35.7664	1.9059	23.5296	52.3392
S09	Arm	23	M	13	146	68.0082		35.8521	2.1033	25.9667	54.0173
S09	Arm	24	M	14	148	64.0552		34.1752	2.046	25.2593	57.0955
S09	Arm	25	M	15	152	67.3655		34.6297	2.1659	26.7395	61.0357
S09	Arm	26	M	16	153	63.5226		33.8976	2.2029	27.1963	63.6718
S09	Arm	27	M	17	157	62.4561		33.0176	2.3555	29.0802	67.9918
S09	Arm	28	M	17	162	62.5115		32.9894	2.3933	29.5469	67.8117
S09	Arm	29	M	17	169	65.4512		32.3356	2.5845	31.9074	74.3419
S09	Arm	30	M	17	174	60.4562		30.1771	2.7615	34.0926	86.9005
S09	Arm	31	M	20	177	59.4123		29.0675	2.7615	34.0926	86.9005
S10	Bike	0	F	6	90	73.5816		40.8573	0.2553	3.7	16.2843
S10	Bike	1	F	6	107	84.3379		42.9016	0.5175	7.5	15.8248
S10	Bike	2	F	6	104	86.8181		46.1727	0.6055	8.77536	13.1318
S10	Bike	3	F	6	107	88.2009		46.1727	0.7787	11.2855	15.4104
S10	Bike	4	F	7	113	81.6781		43.246	0.7495	10.8623	18.7712
S10	Bike	5	F	7	114	89.9081		44.1655	0.8326	12.0667	16.6552
S10	Bike	6	F	8	117	83.2221		43.5971	0.8097	11.7348	21.0448
S10	Bike	7	F	10	122	84.3975		41.3856	0.9191	13.3203	24.9831
S10	Bike	8	F	11	128	95.9018		42.5861	1.0316	14.9507	26.0005
S10	Bike	9	F	13	133	98.6591		42.8505	1.1515	16.6884	30.4738
S10	Bike	10	F	13	139	94.5704		43.268	1.1684	16.9333	27.6452
S10	Bike	11	F	13	144	91.6106		42.0178	1.3063	18.9319	33.3841
S10	Bike	12	F	14	151	84.8371		39.192	1.1959	17.3319	38.9979
S10	Bike	13	F	16	157	88.3846		40.403	1.5423	22.3522	38.9115
S10	Bike	14	F	16	161	83.2771		38.5913	1.5254	22.1072	42.9957
S10	Bike	15	F	17	164	88.8725		34.6629	1.592	23.0725	50.7793
S10	Bike	16	F	18	173	76.9307		31.955	1.7321	25.1029	62.0693
S10	Bike	17	F	18	176	78.2093		27.8117	2.1327	30.9087	74.2307
S10	Bike	18	F	20	181	78.8441		24.6334	2.1327	30.9087	82.7089
S10	Arm	0	F	6	95	59.4578		33.3152	0.6242	9.04638	20.5423
S10	Arm	1	F	9	112	62.0932		36.8121	0.5554	8.04928	21.2478
S10	Arm	2	F	9	111	63.3526		37.3985	0.7373	10.6855	21.4194
S10	Arm	3	F	10	116	60.9024		34.3293	0.7517	10.8942	26.1542
S10	Arm	4	F	10	115	58.4522		35.2159	0.7566	10.9652	22.2828
S10	Arm	5	F	10	117	51.5483		31.9358	0.6842	9.91594	25.4285
S10	Arm	6	F	10	115	56.3066		33.8689	0.5257	7.61884	21.398
S10	Arm	7	F	11	113	57.1218		34.1932	0.6829	9.8971	21.9783
S10	Arm	8	F	12	121	52.8095		33.5109	0.866	12.5507	25.9097
S10	Arm	9	F	12	120	55.2626		33.4653	0.61	8.84058	24.8246
S10	Arm	10	F	12	125	58.4575		36.6069	0.8914	12.9188	25.4952
S10	Arm	11	F	13	125	63.5557		35.7282	0.8897	12.8942	25.8676
S10	Arm	12	F	13	127	60.205		37.0056	0.7915	11.471	24.8445
S10	Arm	13	F	14	128	72.6661		37.5241	0.8005	11.6014	24.4272
S10	Arm	14	F	14	130	69.1065		38.573	0.94	13.6232	24.3875
S10	Arm	15	F	15	131	62.6407		38.4531	0.9087	13.1696	25.5769
S10	Arm	16	F	15	133	70.9659		39.361	0.9642	13.9739	26.5309
S10	Arm	17	F	16	135	78.0593		39.4091	0.8694	12.6	26.847
S10	Arm	18	F	16	135	70.5053		39.6188	1.0293	14.9174	27.5066
S10	Arm	19	F	17	141	72.5704		39.7475	1.2626	18.2986	29.9338
S10	Arm	20	F	17	144	73.4572		38.2595	1.3354	19.3536	33.0602
S10	Arm	21	F	18	154	69.4837		33.8311	1.5105	21.8913	46.9471
S10	Arm	22	F	19	158	62.0151		24.8575	1.2834	18.6	57.2656
S10	Arm	23	F	19	162	54.5465		25.2525	1.4882	21.5681	60.3869
S10	Arm	24	F	19	167	59.5754		30.0082	1.0485	15.1957	57.9619
S10	Arm	25	F	19	160	62.7804		33.6284	1.4896	21.5884	45.2531
S10	Arm	26	F	19	164	65.9854		29.9463	1.392	20.1739	52.4717
S10	Arm	27	F	20	168	64.9845		31.9414	1.4896	21.5884	52.4717
S11	Bike	0	F	6	83	77.3907	92.9664	26.761	0.299	4.21127	18.811
S11	Bike	1	F	6	85	89.903	95.2586	37.2876	0.5643	7.94789	18.2954
S11	Bike	2	F	6	87	89.5674	99.2357	39.4085	0.5885	8.28873	16.007
S11	Bike	3	F	6	92	95.5115	105.261	38.8817	0.585	8.23944	18.0537
S11	Bike	4	F	8	90	88.3233	105.545	40.0365	0.6357	8.95352	18.5925
S11	Bike	5	F	8	95	97.126	102.654	40.8612	0.7673	10.807	20.3129
S11	Bike	6	F	8	98	99.5559	98.4641	42.4756	0.8508	11.9831	19.4411
S11	Bike	7	F	9	100	104.099	100.048	46.4383	0.7175	10.1056	17.6284
S11	Bike	8	F	10	108	106.312	101.734	44.2051	0.9431	13.2831	22.5149
S11	Bike	9	F	11	113	107.696	109.156	42.7865	1.1798	16.6169	26.4135
S11	Bike	10	F	13	118	104.865	109.444	43.8891	1.1087	15.6155	25.7927
S11	Bike	11	F	13	126	116.751	114.686	45.6671	1.1031	15.5366	26.0563
S11	Bike	12	F	14	127	116.81	112.972	48.0076	1.1899	16.7592	28.4995
S11	Bike	13	F	15	132	107.047	115.806	45.0866	1.3158	18.5324	34.371
S11	Bike	14	F	16	137	117.307	118.359	46.367	1.4148	19.9268	32.5767
S11	Bike	15	F	16	143	111.673	117.688	43.3952	1.4529	20.4634	38.0943
S11	Bike	16	F	17	148	120.997	119.219	46.2834	1.6907	23.8127	36.9876
S11	Bike	17	F	18	154	102.583	119.401	40.8503	1.8343	25.8352	46.8976
S11	Bike	18	F	19	159	104.941	119.005	39.4435	1.7638	24.8423	49.4556
S11	Bike	19	F	19	164	99.3862	121.843	37.1501	1.7998	25.3493	56.0052
S11	Bike	20	F	20	168	94.7828	126.328	34.8717	2.0677	29.1225	68.3938
S11	Bike	21	F	20	173	90.1793	129.299	32.2703	2.0677	29.1225	68.3938
S11	Arm	0	F	6	70	80.2388	84.7363	37.2566	0.264645	3.72739	15.9511
S11	Arm	1	F	6	88	98.7343	85.8955	39.0351	0.551835	7.77232	20.5939
S11	Arm	2	F	6	88	98.5229	85.7315	42.2402	0.510975	7.19683	20.5505
S11	Arm	3	F	6	91	100.047	86.1931	39.2617	0.52614	7.41042	22.3778
S11	Arm	4	F	6	91	97.9887	92.4857	39.4768	0.584145	8.22739	22.3283
S11	Arm	5	F	6	91	95.1475	89.5248	39.1747	0.594315	8.37063	26.8198
S11	Arm	6	F	6	90	90.4542	91.6667	38.1455	0.60732	8.5538	28.0104
S11	Arm	7	F	7	96	93.3511	93.5399	39.3603	0.69579	9.79986	30.0454
S11	Arm	8	F	7	100	92.4926	98.3835	37.7166	0.736425	10.3722	32.7964
S11	Arm	9	F	7	104	90.8323	99.6843	38.3597	0.68715	9.67817	32.9303
S11	Arm	10	F	8	105	92.3774	100.421	37.9979	0.72063	10.1497	33.7273
S11	Arm	11	F	9	110	89.5951	101.158	36.5694	0.82188	11.5758	37.6975
S11	Arm	12	F	10	110	88.6906	102.694	38.0856	0.671985	9.46458	33.2456
S11	Arm	13	F	11	113	90.7871	104.23	38.4866	0.7911	11.1423	34.9414
S11	Arm	14	F	11	115	88.268	106.787	36.6964	0.83574	11.771	39.3522
S11	Arm	15	F	12	120	92.6569	112.662	37.0403	0.89649	12.6266	41.3708
S11	Arm	16	F	12	121	89.5272		36.7786	0.945495	13.3168	41.4823
S11	Arm	17	F	13	124	87.4592		35.8228	0.9324	13.1324	45.752
S11	Arm	18	F	14	127	88.1088		36.7616	0.980775	13.8137	47.0471
S11	Arm	19	F	15	131	75.8398		34.837	1.06092	14.9425	50.5398
S11	Arm	20	F	16	130	84.6439		36.3876	1.12266	15.8121	52.5483
S11	Arm	21	F	17	133	94.1175		36.423	1.10732	15.596	52.3361
S11	Arm	22	F	17	140	87.6587		34.0102	1.23012	17.3256	60.2063
S11	Arm	23	F	18	145	76.784		33.8873	1.21851	17.1621	61.0958
S11	Arm	24	F	19	146	75.6728		33.3377	1.21284	17.0823	61.3241
S11	Arm	25	F	19	149	89.8512		32.1048	1.25577	17.6869	65.4904
S11	Arm	26	F	20	151	88.6288		31.493	1.47282	20.744	69.4569
S11	Arm	27	F	20	155	78.8259		30.5086	1.47282	20.744	69.4569
S12	Bike	0	M	6	90	58.9176	85.3176	36.1357	0.512	6.02353
S12	Bike	1	M	7	100	62.5524	78.6163	37.5164	0.629308	7.40362
S12	Bike	2	M	7	109	61.4035	84.1779	37.8795	0.746615	8.78371
S12	Bike	3	M	8	105	65.7256	83.7215	40.2333	0.863923	10.1638
S12	Bike	4	M	8	113	67.2025	82.7369	40.4624	0.98123	11.5439	12.6919
S12	Bike	5	M	8	113	74.3611	85.2085	40.7255	1.01628	11.9562	27.3585
S12	Bike	6	M	9	125	67.7226	81.5479	41.7688	1.17881	13.8684	42.9887
S12	Bike	7	M	9	123	69.6045	85.3032	41.7533	1.30951	15.406	41.6528
S12	Bike	8	M	10	129	70.7962	85.7939	41.918	1.52457	17.9361	51.4081
S12	Bike	9	M	10	130	75.4142	90.193	41.0532	1.65981	19.5272	58.9249
S12	Bike	10	M	11	137	77.9812	95.3587	40.9982	1.72847	20.3349	64.8673
S12	Bike	11	M	12	142	77.8044	96.0486	40.8881	2.01988	23.7633	80.1268
S12	Bike	12	M	13	143	74.8434	101.507	39.5164	2.35864	27.7487	87.8363
S12	Bike	13	M	13	148	76.3311	102.754	39.6778	2.48644	29.2522	91.2997
S12	Bike	14	M	13	151	82.2164	104.862	40.5371	2.63731	31.0272	100.339
S12	Bike	15	M	14	158	77.7555	101.477	39.9661	2.65534	31.2393	105.816
S12	Bike	16	M	15	166	77.1023	98.5369	38.722	2.91296	34.2701	118.283
S12	Bike	17	M	15	170	79.514	96.1931	38.1035	3.31981	39.0566	134.198
S12	Bike	18	M	17	177	79.5409	101.288	37.4373	2.87078	33.7739	127.444
S12	Bike	19	M	17	180	77.7011	101.027	33.5757	2.46765	29.0312	112.168
S12	Bike	20	M	18	185	76.4579	106.361	33.687	2.75691	32.4343	116.353
S12	Bike	21	M	18	191	74.68	106.392	29.3067	3.31981	39.0566	116.353
S12	Arm	0	M	6	80	64.9384		34.6263	0.507	5.96471	21.7986
S12	Arm	1	M	6	83	72.3844		34.7782	0.5054	5.94588	19.539
S12	Arm	2	M	6	89	67.7031		39.0118	0.7811	9.18941	21.9022
S12	Arm	3	M	6	92	65.6678		36.7344	0.8718	10.2565	25.3014
S12	Arm	4	M	7	95	64.2098		37.6733	0.8772	10.32	22.4969
S12	Arm	5	M	7	102	59.3584		35.0186	0.751	8.83529	21.3683
S12	Arm	6	M	8	97	73.5539		35.8683	0.8469	9.96353	24.3545
S12	Arm	7	M	7	100	69.4502		37.3935	1.0024	11.7929	26.4388
S12	Arm	8	M	9	102	65.8627		37.4288	1.1137	13.1024	30.3784
S12	Arm	9	M	9	110	74.2962		38.3002	1.1855	13.9471	33.6732
S12	Arm	10	M	10	111	78.2522		37.9392	1.1846	13.9365	32.0333
S12	Arm	11	M	10	110	77.4347		38.1084	1.3848	16.2918	37.7565
S12	Arm	12	M	11	124	79.1366		39.605	1.4921	17.5541	37.1551
S12	Arm	13	M	11	127	77.7042		38.6471	1.2074	14.2047	43.6907
S12	Arm	14	M	13	124	75.3694		37.1841	1.5041	17.6953	42.8942
S12	Arm	15	M	13	133	74.5295		36.908	1.6429	19.3282	44.0587
S12	Arm	16	M	13	130	70.0948		35.5214	1.3472	15.8494	42.276
S12	Arm	17	M	14	143	68.9673		34.0822	1.5857	18.6553	53.2107
S12	Arm	18	M	15	140	66.0017		34.0062	1.6244	19.1106	54.957
S12	Arm	19	M	16	146	68.967		33.5455	1.7144	20.1694	58.4156
S12	Arm	20	M	16	148	71.9324		33.7559	1.8503	21.7682	58.9504
S12	Arm	21	M	17	156	73.9154		32.4067	2.0127	23.6788	60.6774
S12	Arm	22	M	17	163	74.8636		31.4458	1.956	23.0118	64.7891
S12	Arm	23	M	18	169	75.1547		29.1536	2.3647	27.82	80.6042
S12	Arm	24	M	19	170	69.8097		33.0922	2.1401	25.1776	68.589
S12	Arm	25	M	20	189	70.6793		27.4109	2.3647	27.82	90.0219
S13	Bike	0	F	6	93	76.2057		34.0725	0.5146	7.6806	24.7219
S13	Bike	1	F	6	95	88.0949		30.3923	0.7135	10.6493	24.8703
S13	Bike	2	F	6	95	85.7976		31.0266	0.7623	11.3776	24.2768
S13	Bike	3	F	6	98	84.9702		31.955	0.9743	14.5418	26.6341
S13	Bike	4	F	7	105	84.2461		32.112	0.8746	13.0537	23.9673
S13	Bike	5	F	7	102	84.8143		33.1285	1.026	15.3134	27.4391
S13	Bike	6	F	7	102	84.1923		33.1614	1.1039	16.4761	28.7285
S13	Bike	7	F	7	116	94.0754		33.1556	1.2107	18.0701	31.6159
S13	Bike	8	F	8	112	92.6388		32.4251	1.4088	21.0269	34.3453
S13	Bike	9	F	9	123	87.2636		31.9183	1.3363	19.9448	38.7267
S13	Bike	10	F	9	123	82.3219		33.0901	1.3739	20.506	36.7796
S13	Bike	11	F	10	122	89.483		32.5821	1.5616	23.3075	36.4302
S13	Bike	12	F	10	127	90.3073		34.2681	1.7078	25.4896	41.5773
S13	Bike	13	F	10	133	85.3977		35.0879	1.6792	25.0627	42.7912
S13	Bike	14	F	11	134	84.3272		32.0072	1.6935	25.2761	43.7079
S13	Bike	15	F	11	134	89.3096		32.6554	1.6401	24.4791	45.9112
S13	Bike	16	F	12	139	86.1394		32.4783	1.7746	26.4866	52.0503
S13	Bike	17	F	12	143	88.8098		31.7667	1.9719	29.4313	51.639
S13	Bike	18	F	12	152	84.4927		30.1167	1.7294	25.8119	51.1825
S13	Bike	19	F	12	153	89.1476		31.7612	2.0489	30.5806	57.0257
S13	Bike	20	F	13	155	87.6905		33.6439	2.4004	35.8269	59.8369
S13	Bike	21	F	13	161	87.2194		31.8635	2.1518	32.1164	61.3893
S13	Bike	22	F	14	163	85.4493		30.8152	2.1675	32.3507	64.409
S13	Bike	23	F	14	172	85.1596		30.1577	2.3729	35.4164	70.1204
S13	Bike	24	F	15	173	89.8457		29.9387	2.3929	35.7149	73.2289
S13	Bike	25	F	15	174	88.5781		29.2692	2.4784	36.991	82.1152
S13	Bike	26	F	16	178	87.3687		31.2779	2.7624	41.2299	81.4581
S13	Bike	27	F	17	182	84.7787		27.5478	2.5983	38.7806	93.3964
S13	Bike	28	F	17	185	81.7774		25.7186	2.7845	41.5597	101.942
S13	Bike	29	F	18	188	87.2354		23.974	2.9208	43.594	106.718
S13	Bike	30	F	18	191	78.5855		20.3581	2.951	44.0448	110.143
S13	Bike	31	F	19	191	86.0343		20.6264	2.951	44.0448	110.143
S13	Arm	0	F	6	92	74.8603		35.0957	0.4024	6.00597	17.658
S13	Arm	1	F	7	103	84.6173		35.4658	0.7616	11.3672	24.4829
S13	Arm	2	F	7	103	89.3458		34.7662	0.7337	10.9507	22.7479
S13	Arm	3	F	8	115	87.6686		35.6402	0.76	11.3433	20.6891
S13	Arm	4	F	9	117	87.6257		35.6423	0.7062	10.5403	20.4882
S13	Arm	5	F	9	123	83.3346		36.1076	0.7929	11.8343	23.2672
S13	Arm	6	F	9	132	82.9435		35.4827	0.9203	13.7358	26.0093
S13	Arm	7	F	11	140	88.59		33.7545	1.0443	15.5866	30.8247
S13	Arm	8	F	12	142	85.6802		34.1356	1.0537	15.7269	30.9561
S13	Arm	9	F	12	147	89.4028		35.1944	1.1125	16.6045	32.8588
S13	Arm	10	F	13	159	85.5606		34.2992	1.0599	15.8194	31.7426
S13	Arm	11	F	13	161	86.9305		33.7352	1.3495	20.1418	39.577
S13	Arm	12	F	14	160	88.0889		34.645	1.2582	18.7791	44.5054
S13	Arm	13	F	15	165	84.7091		33.9491	1.2863	19.1985	39.4169
S13	Arm	14	F	15	174	83.436		32.9176	1.4144	21.1104	44.6179
S13	Arm	15	F	16	172	82.4207		32.7672	1.525	22.7612	49.0772
S13	Arm	16	F	16	177	87.3155		32.981	1.6493	24.6164	48.6277
S13	Arm	17	F	17	179	84.9205		30.9251	1.4681	21.9119	54.3352
S13	Arm	18	F	17	182	86.1731		30.9865	1.7464	26.0657	58.5293
S13	Arm	19	F	18	186	79.5683		30.9249	1.5907	23.7418	56.9849
S13	Arm	20	F	18	187	82.8597		27.241	1.842	27.4925	73.6059
S13	Arm	21	F	18	187	80.7335		26.2217	1.9562	29.197	83.2196
S13	Arm	22	F	19	189	88.1668		25.1525	2.0218	30.1761	82.9744
S13	Arm	23	F	19	189	80.178		23.7093	1.9536	29.1582	87.8941
S13	Arm	24	F	19	185	81.9928		23.644	1.9482	29.0776	86.3553
S13	Arm	25	F	20	186	76.5665		20.4791	2.0218	30.1761	86.3553
S14	Bike	0	M	6	66	53.8158	73.0516	40.2776	0.8405	11.6736	21.2809
S14	Bike	1	M	7	70	56.5061	76.6714	41.9663	0.9312	12.9333	21.4588
S14	Bike	2	M	7	72	59.7663	76.6452	44.25	0.9236	12.8278	21.058
S14	Bike	3	M	7	78	61.0834	80.721	44.2803	1.0363	14.3931	23.6419
S14	Bike	4	M	7	82	63.0263	82.8664	44.1561	1.3292	18.4611	25.8669
S14	Bike	5	M	7	81	58.0669	83.4316	42.9757	1.2706	17.6472	27.0902
S14	Bike	6	M	7	86	61.449	83.6997	44.717	1.5081	20.9458	29.4449
S14	Bike	7	M	8	86	60.1394	81.6964	45.3713	1.3777	19.1347	28.9635
S14	Bike	8	M	8	91	59.3047	81.8363	45.4669	1.4796	20.55	30.8419
S14	Bike	9	M	8	98	66.4653	86.5301	45.4761	1.8552	25.7667	34.4699
S14	Bike	10	M	8	100	64.5973	83.9561	45.4202	1.9755	27.4375	39.4178
S14	Bike	11	M	8	103	66.5386	87.7691	46.633	1.8916	26.2722	38.3886
S14	Bike	12	M	9	107	66.7325	89.4992	46.7281	2.1757	30.2181	42.3578
S14	Bike	13	M	9	110	67.4907	93.0533	47.8145	2.0491	28.4597	42.8355
S14	Bike	14	M	11	118	77.3817	100.944	50.5172	2.2804	31.6722	44.0898
S14	Bike	15	M	11	122	76.5218	96.9487	49.8778	2.4672	34.2667	46.3985
S14	Bike	16	M	12	125	76.3105	103.614	50.0118	2.6136	36.3	50.1989
S14	Bike	17	M	12	130	74.2456	102.876	49.0905	2.5899	35.9708	51.075
S14	Bike	18	M	13	135	71.0448	101.24	48.0367	2.6299	36.5264	53.8762
S14	Bike	19	M	13	141	74.5219	106.126	48.4216	2.9536	41.0222	59.7457
S14	Bike	20	M	14	145	71.0762	105.449	47.3924	2.9782	41.3639	61.3591
S14	Bike	21	M	15	150	70.2751	102.309	45.6027	3.3491	46.5153	72.8734
S14	Bike	22	M	16	157	71.5424	97.7975	43.0533	3.5838	49.775	81.0449
S14	Bike	23	M	17	160	64.8218	94.6659	41.48	3.7811	52.5153	88.7892
S14	Bike	24	M	19	163	64.8525	98.8181	37.1736	3.6071	50.0986	94.0572
S14	Bike	25	M	20	169	65.7824	100.22	35.1975	3.7811	52.5153	94.0572
S14	Arm	0	M	6	70	59.8566	83.2755	42.015	0.5373	7.4625	17.1588
S14	Arm	1	M	6	85	65.2975	81.8273	43.9059	0.7132	9.90556	21.7469
S14	Arm	2	M	6	81	62.6818	84.3709	41.9423	0.7306	10.1472	20.8138
S14	Arm	3	M	6	86	63.7072	83.4232	43.8578	0.8623	11.9764	23.2911
S14	Arm	4	M	6	85	59.9872	84.6721	41.0276	0.8697	12.0792	23.1051
S14	Arm	5	M	6	87	60.289	83.4836	42.3826	0.9422	13.0861	25.1623
S14	Arm	6	M	6	86	62.3878	85.3695	42.4101	0.8486	11.7861	22.2612
S14	Arm	7	M	6	89	61.46	86.1694	42.1212	0.9957	13.8292	26.9907
S14	Arm	8	M	6	96	61.4116	86.7512	41.864	1.027	14.2639	30.0207
S14	Arm	9	M	6	98	60.5081	87.9417	42.6638	1.0499	14.5819	29.714
S14	Arm	10	M	6	101	64.8611	85.582	44.7251	1.0756	14.9389	31.2963
S14	Arm	11	M	7	100	64.1327	88.3977	43.56	1.1577	16.0792	31.175
S14	Arm	12	M	8	109	61.6767	87.2915	41.182	1.1495	15.9653	35.4715
S14	Arm	13	M	10	110	64.0071	87.735	41.7456	1.2878	17.8861	35.1014
S14	Arm	14	M	11	110	63.5685	92.4133	41.1587	1.3389	18.5958	39.2459
S14	Arm	15	M	11	111	62.5091	97.1732	40.9575	1.3993	19.4347	43.1029
S14	Arm	16	M	11	117	61.8268	95.7642	39.0987	1.4511	20.1542	45.5894
S14	Arm	17	M	12	126	59.3915	95.6899	37.0367	1.5506	21.5361	50.5053
S14	Arm	18	M	12	129	61.5145	96.2093	39.9149	1.5841	22.0014	52.0317
S14	Arm	19	M	13	136	60.9996	97.484	36.2213	1.7255	23.9653	57.4099
S14	Arm	20	M	13	139	60.4976	96.7829	37.4984	1.7689	24.5681	60.2673
S14	Arm	21	M	14	141	59.8849	99.855	35.3735	1.7716	24.6056	63.8098
S14	Arm	22	M	15	146	60.7859	101.752	34.8535	1.9403	26.9486	69.9715
S14	Arm	23	M	15	146	60.1501	99.5142	33.6329	2.1384	29.7	74.7074
S14	Arm	24	M	15	149	57.3122	100.344	34.2017	2.2541	31.3069	75.3697
S14	Arm	25	M	16	153	58.6559	99.508	32.6083	2.2443	31.1708	80.1112
S14	Arm	26	M	17	156	57.5491	101.462	30.1282	1.9454	27.0194	87.1867
S14	Arm	27	M	18	159	58.2974	103.128	28.1923	2.0945	29.0903	87.4397
S14	Arm	28	M	19	160	60.4068	104.211	27.5477	2.4775	34.4097	94.2034
S14	Arm	29	M	20	165	61.1033	102.216	28.0368	2.4072	33.4333	101.243
S14	Arm	30	M	20	170	58.4679	105.108	23.057	2.4775	34.4097	105.555
S15	Bike	0	F	6	103	64.998	98.086	35.9633	0.443907	7.78784	40.3934
S15	Bike	1	F	6	125	72.2972	95.5542	37.8078	0.78802	13.8249	49.0775
S15	Bike	2	F	6	124	74.4041	97.3267	38.3048	0.752555	13.2027	47.0203
S15	Bike	3	F	6	127	77.1309	95.7867	37.6176	0.842181	14.7751	46.8152
S15	Bike	4	F	6	129	71.6801	94.2731	36.3785	0.801878	14.068	49.0401
S15	Bike	5	F	7	132	75.1797	96.5483	37.633	0.958129	16.8093	52.0969
S15	Bike	6	F	7	134	75.88	96.3893	38.6576	0.94177	16.5223	54.6292
S15	Bike	7	F	7	138	65.7517	95.7366	36.2492	0.94833	16.6374	57.0086
S15	Bike	8	F	8	139	69.4855	94.7088	37.9536	1.18392	20.7705	59.7346
S15	Bike	9	F	9	142	72.0107	96.0773	38.2169	1.08744	19.0779	60.4465
S15	Bike	10	F	10	148	71.4006	99.2079	35.8241	1.24845	21.9026	71.6745
S15	Bike	11	F	11	154	74.2792	101.167	36.4976	1.1847	20.7841	70.6448
S15	Bike	12	F	12	158	75.7539	101.075	36.599	1.24537	21.8487	75.117
S15	Bike	13	F	13	160	73.1503	106.086	36.2436	1.62147	28.4468	81.878
S15	Bike	14	F	13	164	74.0563	104.481	35.2168	1.44714	25.3884	86.9798
S15	Bike	15	F	14	166	67.5459	106.637	34.2892	1.5252	26.7579	89.6642
S15	Bike	16	F	14	171	65.2971	110.692	30.9116	1.60675	28.1886	99.6623
S15	Bike	17	F	15	171	69.2793	111.916	31.8032	1.79195	31.4376	105.408
S15	Bike	18	F	16	174	64.6335	105.867	30.9282	1.85845	32.6044	116.617
S15	Bike	19	F	17	177	59.5707	105.925	29.9104	1.90711	33.4582	116.304
S15	Bike	20	F	18	179	54.5079	107.349	30.7178	2.06214	36.1778	119.571
S15	Bike	21	F	19	183	66.7642	108.577	26.6877	2.16086	37.9099	143.578
S15	Bike	22	F	19	184	65.8586	113.414	25.9995	2.2188	38.9263	147.723
S15	Bike	23	F	20	186	64.953	115.365	26.5135	2.36544	41.4989	155.536
S15	Bike	24	F	20	187	65.1245	117.829	24.877	2.36544	41.4989	155.536
S15	Arm	0	F	6	97	69.2417	102.139	38.2376	0.4053	7.11053	22.0284
S15	Arm	1	F	6	126	65.1576	99.5267	37.0666	0.80248	14.0786	21.3429
S15	Arm	2	F	6	123	69.4243	95.8647	37.5014	0.7896	13.8526	20.5346
S15	Arm	3	F	6	125	72.4064	100.157	38.2732	0.91266	16.0116	23.5194
S15	Arm	4	F	6	120	73.2852	99.8096	37.929	0.85666	15.0291	19.7458
S15	Arm	5	F	6	122	71.042	100.785	37.56	0.92848	16.2891	21.4668
S15	Arm	6	F	8	128	71.5654	101.675	37.1488	0.9688	16.9965	23.6052
S15	Arm	7	F	9	128	75.1744	102.768	38.9522	1.0332	18.1263	24.5907
S15	Arm	8	F	10	131	74.5414	102.495	37.7771	1.13232	19.8653	26.0544
S15	Arm	9	F	11	133	70.4125	98.384	37.5567	1.1536	20.2386	29.6139
S15	Arm	10	F	13	136	74.4652	101.861	36.7997	1.12742	19.7793	29.3702
S15	Arm	11	F	13	135	72.0625	104.65	36.4175	1.35954	23.8516	34.308
S15	Arm	12	F	14	144	66.2901	103.283	34.0193	1.28478	22.54	36.5658
S15	Arm	13	F	15	143	68.0436	108	34.2425	1.34148	23.5347	37.9294
S15	Arm	14	F	16	149	68.7392	103.311	33.3593	1.46734	25.7428	41.2293
S15	Arm	15	F	17	151	73.057	107.262	33.5332	1.63548	28.6926	47.4146
S15	Arm	16	F	18	157	67.2786	108.525	30.1853	1.58172	27.7495	47.4474
S15	Arm	17	F	19	160	64.5775	112.479	29.5062	1.67818	29.4418	52.5144
S15	Arm	18	F	19	163	66.8198	115.574	28.6759	1.6849	29.5596	53.5819
S15	Arm	19	F	20	167	64.6326	117.064	27.2164	1.6849	29.5596	57.4829
S16	Bike	0	F	6	72	68.9118	85.6965	43.8438	0.6671	11.5017	26.154
S16	Bike	1	F	7	88	78.9134	94.1267	43.9938	1.405	24.2241	36.6686
S16	Bike	2	F	7	84	88.9151	96.5731	44.0342	1.3472	23.2276	35.4323
S16	Bike	3	F	7	89	81.7846	97.2449	44.0654	1.2206	21.0448	34.6889
S16	Bike	4	F	7	93	79.796	97.9855	44.0759	1.3076	22.5448	33.7262
S16	Bike	5	F	7	95	80.766	99.5226	44.7038	1.1877	20.4776	31.2736
S16	Bike	6	F	8	100	82.7025	101.709	44.7144	1.2466	21.4931	26.8901
S16	Bike	7	F	8	103	82.7322	103.614	44.6739	1.5762	27.1759	34.0853
S16	Bike	8	F	8	102	78.9254	100.927	44.4781	1.8021	31.0707	43.8863
S16	Bike	9	F	9	114	84.421	107.283	45.601	2.2065	38.0431	49.5079
S16	Bike	10	F	10	115	84.7486	110.181	45.1804	2.1197	36.5466	50.8205
S16	Bike	11	F	11	120	77.5392	110.838	44.845	2.2699	39.1362	55.4616
S16	Bike	12	F	11	126	83.5964	114.513	45.4561	2.2883	39.4534	54.9881
S16	Bike	13	F	12	127	81.4489	115.464	44.6863	2.5515	43.9914	58.5086
S16	Bike	14	F	13	126	84.177	117.604	44.5132	2.2916	39.5103	59.2865
S16	Bike	15	F	14	134	89.7137	115.49	45.2335	2.3792	41.0207	53.9378
S16	Bike	16	F	14	136	86.3803	117.482	44.8929	2.5602	44.1414	57.4413
S16	Bike	17	F	15	139	88.6543	118.777	45.0473	2.6555	45.7845	58.4651
S16	Bike	18	F	15	144	86.0183	122.773	43.375	2.555	44.0517	63.8058
S16	Bike	19	F	16	146	84.5935	123.757	43.0213	2.5855	44.5776	66.0293
S16	Bike	20	F	17	148	82.8074	123.123	42.4399	2.4278	41.8586	68.2343
S16	Bike	21	F	17	150	84.5822	124.554	41.0698	2.5672	44.2621	70.456
S16	Bike	22	F	18	152	79.6107	124.468	41.6077	2.60234	44.8679	71.3453
S16	Bike	23	F	19	154	79.5915	125.352	39.3466	2.64342	45.5762	74.354
S16	Bike	24	F	20	155	79.8992	125.084	38.9884	2.64342	45.5762	78.4234
S16	Arm	0	F	6	79	83.663	79.1859	45.4923	0.6413	11.0569	15.2275
S16	Arm	1	F	7	92	86.52	90.1362	45.8311	0.823928	14.2057	21.2104
S16	Arm	2	F	7	91	90.4072	91.4591	46.4834	0.846048	14.587	23.0919
S16	Arm	3	F	7	100	94.6243	87.7215	45.3349	0.896336	15.4541	25.2852
S16	Arm	4	F	8	99	97.1514	88.8694	44.9025	0.824656	14.2182	25.1385
S16	Arm	5	F	8	99	94.2968	86.7222	44.4742	0.814576	14.0444	23.7923
S16	Arm	6	F	9	99	91.6128	89.4325	44.0079	0.872928	15.0505	25.3979
S16	Arm	7	F	10	104	93.9003	89.3566	43.1992	0.907368	15.6443	27.5853
S16	Arm	8	F	11	104	96.4785	93.0813	44.1133	0.896672	15.4599	26.5254
S16	Arm	9	F	12	104	95.3021	94.7342	42.9956	0.966336	16.661	27.594
S16	Arm	10	F	12	107	91.3257	88.1321	42.8306	1.01287	17.4633	28.9784
S16	Arm	11	F	13	108	92.1749	90.8326	42.8184	1.0337	17.8225	30.1682
S16	Arm	12	F	14	114	97.8518	95.6072	42.6469	1.06355	18.3371	31.0284
S16	Arm	13	F	14	117	93.0007	100.489	42.9457	1.17107	20.1909	33.4671
S16	Arm	14	F	15	120	95.5277	99.9852	42.6774	1.20663	20.804	34.139
S16	Arm	15	F	16	120	94.1332	102.357	42.4784	1.28061	22.0794	35.7979
S16	Arm	16	F	16	127	94.9213	105.002	41.6068	1.31174	22.6163	36.7203
S16	Arm	17	F	17	131	94.3386	109.856	40.6517	1.46384	25.2386	41.6339
S16	Arm	18	F	17	133	86.3874	107.842	38.9222	1.50853	26.0091	45.1032
S16	Arm	19	F	18	133	92.3526	112.794	38.5538	1.59824	27.5559	46.7289
S16	Arm	20	F	19	138	85.6817	110.891	37.9737	1.64528	28.3669	48.5743
S16	Arm	21	F	19	138	92.7357	112.492	36.7239	1.69579	29.2378	52.7246
S16	Arm	22	F	19	141	87.4738	114.871	36.8012	1.83187	31.584	54.1043
S16	Arm	23	F	19	141	84.3707	114.358	36.3021	1.86049	32.0774	55.4226
S16	Arm	24	F	19	144	83.5889	116.528	36.1907	1.89151	32.6123	56.9259
S16	Arm	25	F	19	146	84.7643	119.977	36.1333	1.89151	32.6123	56.9259
S17	Bike	0	M	6	63	62.293	84.6542	30.7278	0.5448	6.19091	26.7681
S17	Bike	1	M	6	77	80.8587	78.2987	35.8591	0.9127	10.3716	26.7776
S17	Bike	2	M	6	79	76.0286	79.7068	34.9685	1.1852	13.4682	31.34
S17	Bike	3	M	7	79	71.4071	79.3081	35.3177	1.1736	13.3364	34.3755
S17	Bike	4	M	7	84	78.6701	83.7128	35.27	1.4341	16.2966	36.9615
S17	Bike	5	M	7	81	75.6956	84.2943	35.6374	1.3305	15.1193	37.3669
S17	Bike	6	M	7	90	72.6467	85.0615	35.3861	1.4257	16.2011	41.7544
S17	Bike	7	M	8	95	78.4818	86.199	36.8722	1.8567	21.0989	45.9368
S17	Bike	8	M	8	100	77.3634	94.7702	36.5086	1.7297	19.6557	49.1112
S17	Bike	9	M	8	106	78.927	91.1455	36.1977	1.861	21.1477	53.759
S17	Bike	10	M	9	106	81.3337	104.806	36.5491	2.0307	23.0761	56.993
S17	Bike	11	M	9	115	79.7563	107.67	36.1735	2.1627	24.5761	57.8604
S17	Bike	12	M	11	119	81.027	106.384	36.3811	2.2901	26.0239	61.0278
S17	Bike	13	M	11	123	86.774	105.226	37.164	2.5869	29.3966	65.0312
S17	Bike	14	M	12	126	82.5938	105.742	35.365	2.5479	28.9534	68.7552
S17	Bike	15	M	12	130	83.5214	108.148	35.3162	2.6059	29.6125	74.8392
S17	Bike	16	M	13	134	89.4251	110.584	36.6833	2.9014	32.9705	74.8779
S17	Bike	17	M	14	138	86.8085	110.918	36.0075	3.0954	35.175	81.5511
S17	Bike	18	M	15	142	86.8851	119.183	35.5886	3.2076	36.45	86.5059
S17	Bike	19	M	15	148	85.7926	119.294	33.4412	3.4149	38.8057	96.8075
S17	Bike	20	M	16	153	86.4976	115.949	32.7823	3.7997	43.1784	108.579
S17	Bike	21	M	17	158	87.5673	123.731	32.371	3.9686	45.0977	113.733
S17	Bike	22	M	18	163	88.7404	131.837	31.2418	4.2563	48.367	123.804
S17	Bike	23	M	19	166	87.6214	125.769	30.7409	4.5169	51.3284	136.241
S17	Bike	24	M	20	171	84.325	127.063	27.2453	4.5169	51.3284	136.241
S17	Arm	0	M	6	70	65.0594		30.4764	0.5064	5.75455	20.2588
S17	Arm	1	M	7	75	61.6753		31.7649	0.7217	8.20114	32.6833
S17	Arm	2	M	7	79	60.4584		32.0005	0.7699	8.74886	30.5288
S17	Arm	3	M	8	75	74.1878		33.1459	0.8161	9.27386	30.6635
S17	Arm	4	M	9	81	75.65		34.7774	0.9796	11.1318	29.5615
S17	Arm	5	M	9	90	70.4541		34.1834	1.1996	13.6318	36.3959
S17	Arm	6	M	10	89	83.7884		35.0109	1.1006	12.5068	38.0393
S17	Arm	7	M	11	96	83.3673		36.7891	1.368	15.5455	39.5479
S17	Arm	8	M	12	103	80.3564		35.4284	1.4692	16.6955	42.8273
S17	Arm	9	M	13	108	78.6269		35.6129	1.6402	18.6386	45.834
S17	Arm	10	M	13	106	86.4825		35.5047	1.5206	17.2795	50.8885
S17	Arm	11	M	14	113	75.0152		35.0725	1.7088	19.4182	55.4693
S17	Arm	12	M	14	118	74.417		34.5914	1.846	20.9773	58.2439
S17	Arm	13	M	15	118	73.5227		33.2464	1.805	20.5114	61.5302
S17	Arm	14	M	15	127	72.9955		34.1128	2.0433	23.2193	68.8823
S17	Arm	15	M	16	132	74.0789		31.2907	2.1393	24.3102	74.3248
S17	Arm	16	M	17	137	66.0184		31.1202	2.1619	24.567	78.075
S17	Arm	17	M	17	142	67.813		30.3961	2.3487	26.6898	79.7302
S17	Arm	18	M	17	150	77.3		29.1448	2.658	30.2045	90.6004
S17	Arm	19	M	18	156	72.1319		26.6671	2.7734	31.5159	99.7351
S17	Arm	20	M	19	162	70.5231		25.6702	3.1427	35.7125	118.247
S17	Arm	21	M	20	170	65.5825		23.2321	3.1427	35.7125	127.41
S18	Bike	0	M	6	67	46.6637	101.919	39.4208	0.535122	6.86054	18.2907
S18	Bike	1	M	6	78	53.4075	89.0022	41.3555	0.735103	9.4244	22.0999
S18	Bike	2	M	6	84	56.4875	102.868	40.5273	0.749053	9.60324	21.8627
S18	Bike	3	M	6	84	53.7412	104.36	41.5799	0.710055	9.10327	18.0794
S18	Bike	4	M	6	90	57.4769	102.423	45.5793	0.845246	10.8365	22.2357
S18	Bike	5	M	6	94	54.9356	104.876	41.5416	1.05502	13.5259	28.7177
S18	Bike	6	M	7	91	56.6511	101.06	42.4769	1.0907	13.9834	27.6617
S18	Bike	7	M	7	95	55.0117	104.418	42.9083	1.06181	13.613	29.5328
S18	Bike	8	M	7	106	53.1393	109.716	42.2137	1.23743	15.8644	34.8498
S18	Bike	9	M	8	115	55.8001	109.767	41.498	1.24121	15.9129	37.5801
S18	Bike	10	M	8	122	55.4541	113.172	42.7204	1.33889	17.1653	40.2831
S18	Bike	11	M	9	127	56.058	114.324	42.6447	1.46447	18.7753	41.4526
S18	Bike	12	M	9	129	58.1202	117.801	42.1515	1.55068	19.8805	44.6765
S18	Bike	13	M	10	135	59.3645	111.554	44.3188	1.77819	22.7973	44.79
S18	Bike	14	M	10	138	59.8695	117.671	43.9562	1.89038	24.2356	48.321
S18	Bike	15	M	11	139	60.3206	119.472	42.9062	1.87981	24.1001	53.6149
S18	Bike	16	M	12	146	63.9889	121.589	44.1103	1.9977	25.6116	51.6112
S18	Bike	17	M	13	149	64.2545	120.149	43.8965	2.11829	27.1576	54.7827
S18	Bike	18	M	14	151	65.6384	124.095	42.0367	2.29034	29.3634	64.13
S18	Bike	19	M	15	157	69.4655	120.84	42.9847	2.44283	31.3183	66.8868
S18	Bike	20	M	16	161	64.634	123.398	39.9579	2.43195	31.1788	71.1653
S18	Bike	21	M	17	163	69.2931	126.126	41.3901	2.85039	36.5434	79.7489
S18	Bike	22	M	17	167	66.6285	126.343	40.7978	2.92544	37.5056	86.6185
S18	Bike	23	M	18	175	68.3391	129.305	37.2286	3.19095	40.9097	99.5816
S18	Bike	24	M	19	180	65.2947	127.21	34.7198	3.37288	43.242	112.217
S18	Bike	25	M	20	184	64.7533	129.773	33.9223	3.37288	43.242	112.217
S18	Arm	0	M	6	66	47.289		39.7092	0.0402	0.515385	14.6354
S18	Arm	1	M	6	77	53.0818		39.874	0.0323	0.414103	15.3974
S18	Arm	2	M	7	74	51.7166		39.6918	0.5095	6.53205	18.8949
S18	Arm	3	M	8	79	46.2601		38.8717	0.4933	6.32436	16.6403
S18	Arm	4	M	8	84	47.521		38.8957	0.5506	7.05897	17.4037
S18	Arm	5	M	9	89	54.413		40.7246	0.6584	8.44103	20.2746
S18	Arm	6	M	9	90	60.5928		42.1485	0.7437	9.53462	25.1617
S18	Arm	7	M	9	99	52.9158		43.7063	0.8733	11.1962	28.2492
S18	Arm	8	M	10	103	56.2582		41.2574	0.8566	10.9821	28.414
S18	Arm	9	M	10	104	55.4226		41.2668	0.8695	11.1474	27.9641
S18	Arm	10	M	11	109	60.1686		41.7287	1.0202	13.0795	31.8775
S18	Arm	11	M	11	118	56.6047		41.5043	1.0986	14.0846	34.0886
S18	Arm	12	M	13	129	54.6056		40.477	1.1893	15.2474	41.0321
S18	Arm	13	M	14	135	54.2781		40.8255	1.211	15.5256	39.4055
S18	Arm	14	M	14	138	56.0269		40.3816	1.2054	15.4538	38.3604
S18	Arm	15	M	15	145	56.4073		39.9232	1.4282	18.3103	43.6384
S18	Arm	16	M	15	157	57.2022		40.6676	1.4987	19.2141	48.2463
S18	Arm	17	M	16	160	59.3825		39.4967	1.5799	20.2551	49.5519
S18	Arm	18	M	16	164	58.3246		38.8157	1.8043	23.1321	56.0771
S18	Arm	19	M	16	167	58.3356		38.2916	1.9668	25.2154	60.2354
S18	Arm	20	M	17	173	57.2565		35.7196	2.1856	28.0205	71.9467
S18	Arm	21	M	18	176	58.1375		35.4817	2.1451	27.5013	75.0912
S18	Arm	22	M	19	181	62.5002		32.5171	2.4025	30.8013	87.2074
S18	Arm	23	M	20	183	64.4927		32.8842	2.4025	30.8013	87.2074
S19	Bike	0	F	6	75	96.5873	89.0314	34.5365	0.1445	2.0942	14.1349
S19	Bike	1	F	6	109	110.376	92.3598	35.1453	0.6684	9.68696	23.8489
S19	Bike	2	F	6	109	109.693	93.0852	34.4269	0.8051	11.6681	26.7351
S19	Bike	3	F	6	117	112.329	95.0325	36.0161	0.7861	11.3928	27.0324
S19	Bike	4	F	6	118	104.315	98.3313	34.6345	0.8158	11.8232	27.0188
S19	Bike	5	F	6	127	104.629	98.9576	34.4962	0.9502	13.771	33.0975
S19	Bike	6	F	6	136	106.177	99.3962	33.7622	1.0327	14.9667	36.1303
S19	Bike	7	F	7	142	108.008	100.321	33.3149	1.075	15.5797	39.0148
S19	Bike	8	F	7	154	104.277	100.209	32.0066	1.1085	16.0652	43.2799
S19	Bike	9	F	8	158	106.905	101.869	31.924	1.3285	19.2536	49.5179
S19	Bike	10	F	8	161	105.981	104.236	32.007	1.3541	19.6246	48.111
S19	Bike	11	F	9	169	105.1	112.927	30.793	1.5192	22.0174	56.4755
S19	Bike	12	F	12	173	101.198	117.42	29.9106	1.4896	21.5884	56.7105
S19	Bike	13	F	15	175	99.4751	118.574	28.7838	1.5571	22.5667	61.1599
S19	Bike	14	F	17	178	97.7783	120.22	27.5878	1.6579	24.0275	66.3815
S19	Bike	15	F	20	181	98.2232	120.901	26.7866	1.7642	25.5681	72.5287
S19	Bike	16	F	20	185	100.493	122.257	25.4463	1.7642	25.5681	72.5287
S19	Arm	0	F	6	84	95.1235		33.4641	0.3903	5.65652	19.6914
S19	Arm	1	F	6	114	110.456		35.6683	0.6106	8.84928	20.9667
S19	Arm	2	F	6	126	111.929		32.2274	0.741	10.7391	29.1538
S19	Arm	3	F	7	124	102.165		31.3566	0.6593	9.55507	29.0837
S19	Arm	4	F	7	123	106.706		32.5721	0.6872	9.95942	27.5019
S19	Arm	5	F	7	131	101.141		31.8205	0.7348	10.6493	29.7345
S19	Arm	6	F	8	133	105.622		32.1478	0.7138	10.3449	29.082
S19	Arm	7	F	8	141	101.222		30.8165	0.8472	12.2783	32.4089
S19	Arm	8	F	9	149	99.9759		30.2863	0.8252	11.9594	33.495
S19	Arm	9	F	9	159	100.613		29.7503	0.9512	13.7855	38.9598
S19	Arm	10	F	10	160	103.585		29.6498	0.9098	13.1855	39.9063
S19	Arm	11	F	10	160	107.236		30.0919	0.9634	13.9623	39.6763
S19	Arm	12	F	11	167	98.4736		28.6819	1.0222	14.8145	43.0752
S19	Arm	13	F	13	166	102.785		29.1229	0.9935	14.3986	40.6108
S19	Arm	14	F	15	169	98.9177		26.7949	1.0223	14.8159	46.6383
S19	Arm	15	F	17	174	101.321		25.6487	1.0921	15.8275	49.3239
S19	Arm	16	F	18	178	97.8009		24.8459	1.1158	16.171	54.1512
S19	Arm	17	F	19	179	100.667		24.3661	1.2091	17.5232	58.4375
S19	Arm	18	F	20	181	99.1648		23.0138	1.2091	17.5232	58.8556
S20	Bike	0	F	6	75	118.806	78.8418	34.7511	0.1824	2.85	14.3281
S20	Bike	1	F	7	97	127.226	83.082	35.0528	0.6995	10.9297	21.5113
S20	Bike	2	F	7	91	129.179	83.8753	35.0818	0.6579	10.2797	21.0047
S20	Bike	3	F	7	93	129.792	85.939	36.0443	0.6867	10.7297	22.2312
S20	Bike	4	F	8	102	131.216	83.6153	35.9036	0.8275	12.9297	22.2314
S20	Bike	5	F	8	102	132.64	85.8654	35.9479	0.8053	12.5828	23.6547
S20	Bike	6	F	8	104	128.675	91.4611	36.4943	0.9634	15.0531	27.1996
S20	Bike	7	F	8	115	135.409	94.745	36.2439	1.0842	16.9406	30.2012
S20	Bike	8	F	8	116	129.841	98.029	36.8943	1.0728	16.7625	30.3357
S20	Bike	9	F	9	121	135.455	100.945	36.4433	1.1052	17.2688	32.3978
S20	Bike	10	F	9	124	132.784	101.875	37.0827	1.1991	18.7359	31.9319
S20	Bike	11	F	10	129	136.081	98.7227	36.6109	1.2447	19.4484	34.316
S20	Bike	12	F	10	131	134.873	98.4039	36.6944	1.3877	21.6828	39.3509
S20	Bike	13	F	11	137	140.32	98.6568	36.2573	1.4006	21.8844	40.8689
S20	Bike	14	F	12	145	136.601	103.906	36.5311	1.4767	23.0734	41.9923
S20	Bike	15	F	13	146	130.004	112.042	37.8232	1.5574	24.3344	45.6971
S20	Bike	16	F	13	150	131.261	112.886	35.9754	1.6906	26.4156	45.3828
S20	Bike	17	F	14	156	138.111	113.996	36.293	1.6992	26.55	47.8278
S20	Bike	18	F	15	162	144.961	109.137	35.7279	1.8992	29.675	51.5458
S20	Bike	19	F	15	167	139.11	110.382	34.7635	1.9213	30.0203	56.1522
S20	Bike	20	F	16	170	139.52	107.682	35.7728	1.9073	29.8016	57.7334
S20	Bike	21	F	16	172	130.613	113.937	35.6605	2.0166	31.5094	57.4245
S20	Bike	22	F	17	174	127.177	115.665	33.8235	2.0159	31.4984	64.6773
S20	Bike	23	F	17	176	132.485	112.553	32.7331	2.1649	33.8266	69.5023
S20	Bike	24	F	18	180	134.511	113.377	30.2545	2.3409	36.5766	80.7206
S20	Bike	25	F	18	185	120.725	113.202	29.1442	2.3917	37.3703	85.7559
S20	Bike	26	F	19	188	118.728	112.71	29.2374	2.3917	37.3703	88.069
S20	Arm	0	F	6	77	120.665	78.1367	33.4583	0.351	5.48438	15.9444
S20	Arm	1	F	6	79	127.847	81.0459	35.0507	0.6901	10.7828	23.6573
S20	Arm	2	F	7	88	133.637	85.0759	33.46	0.7253	11.3328	25.9405
S20	Arm	3	F	7	86	125.266	87.8319	33.3664	0.7108	11.1062	24.6855
S20	Arm	4	F	7	89	124.646	93.0404	32.4694	0.8099	12.6547	30.694
S20	Arm	5	F	8	95	135.263	96.3449	32.6972	0.8513	13.3016	32.3122
S20	Arm	6	F	8	100	133.361	98.4757	32.8705	0.8627	13.4797	33.9121
S20	Arm	7	F	9	105	131.63	94.7785	32.2087	0.8985	14.0391	35.3039
S20	Arm	8	F	9	115	134.341	97.3679	32.7612	1.034	16.1562	36.5392
S20	Arm	9	F	11	121	135.568	98.6555	31.695	1.0509	16.4203	38.3262
S20	Arm	10	F	12	127	145.742	100.661	32.3826	1.1641	18.1891	43.8626
S20	Arm	11	F	14	136	135.555	99.7984	30.5601	1.3226	20.6656	47.5843
S20	Arm	12	F	16	147	134.775	99.1795	30.3404	1.5369	24.0141	55.7137
S20	Arm	13	F	17	151	135.064	102.484	29.2658	1.6404	25.6313	60.5908
S20	Arm	14	F	18	166	133.011	101.619	28.8399	1.6404	25.6313	64.3604
